# Supplementary material for: Improving the EMA Binding Test by Using Commercially Available Fluorescent Beads
Source: Front Physiol. 2020 Sep 15;11:569289. doi: 10.3389/fphys.2020.569289 (PMC7522531; doi:10.3389/fphys.2020.569289)
Supplement: TABLE S1 — Confusion matrix for EMA binding test with either (A) rainbow beads or (B) two controls. Contrary to Table 2, patients where the controls differed the most in mean fluorescence intensity difference (>1000; 87 of the 289 patients) were discarded. [file Table_1.XLSX]

## Sheet: Sup Table 1a beads
		Ektacytometry
		HS	Not HS
EMA rainbow	HS	68	8	76
	Not HS	9	117	126
		77	125
