# Supplementary material for: Improving the EMA Binding Test by Using Commercially Available Fluorescent Beads
Source: Front Physiol. 2020 Sep 15;11:569289. doi: 10.3389/fphys.2020.569289 (PMC7522531; doi:10.3389/fphys.2020.569289)
Supplement: TABLE S2 — Sensitivity, specificity, positive predictive value (PPV), negative predictive value (NPV), and accuracy for EMA test with either rainbow beads or two controls for EMA binding test with either rainbow beads or two controls in patients. Contrary to Table 3, patients where the controls differed the most in mean fluorescence intensity difference (>1000; 87 of the 289 patients) were discarded. [file Table_2.XLSX]

## Sheet: Sup Table 1b controls
		Ektacytometry
		HS	Not HS
EMA controls	HS	69	23	92
	Not HS	8	102	110
		77	125
