# Supplementary material for: Improving the EMA Binding Test by Using Commercially Available Fluorescent Beads
Source: Front Physiol. 2020 Sep 15;11:569289. doi: 10.3389/fphys.2020.569289 (PMC7522531; doi:10.3389/fphys.2020.569289)
Supplement: Supplementary file 5 [file Table_3.XLSX]

## Sheet: Sup Table 2
	Sensitivity	Specificity	PPV	NPV	Accuracy
EMA rainbow	0.883	0.936	0.895	0.929	0.916
EMA controls	0.896	0.816	0.75	0.927	0.847
